# Supplementary material for: The Woody-Preferential Gene EgMYB88 Regulates the Biosynthesis of Phenylpropanoid-Derived Compounds in Wood
Source: Front Plant Sci. 2016 Sep 22;7:1422. doi: 10.3389/fpls.2016.01422 (PMC5032791; doi:10.3389/fpls.2016.01422)
Supplement: Supplementary file 1 [file Table1.xlsx]

## Sheet: Legend
Supplementary material: Table S1
The woody-preferential gene EgMYB88 regulates the biosynthesis of phenylpropanoid-derived compounds in wood
Marçal Soler, Anna Plasencia, Jorge Lepikson-Neto, Eduardo Leal Oliveira Camargo, Annabelle Dupas, Nathalie Ladouce, Edouard Pesquet, Fabien Mounet, Romain Larbat, Jacqueline Grima-Pettenati
Correspondance: Jacqueline Grima-Pettenati: grima@lrsv.ups-tlse.fr
Table S1. Primer sequences used for poplar RT-qPCR. Short name, full name, and accession number in the P. trichocarpa genome v3.0 are indicated for each gene, together with the BLASTP best hit against the genome of E. grandis and A. thaliana. The origins of primer sequences, obtained either from literature or designed in this study automatically using Quantprime (Arvidsson et al., 2008) or manual…

## Sheet: Table S1
Short name	Full name	Accession number	Arabidopsis orthologs	Eucalyptus orthologs	Reference	Primer forward	Primer reverse	Primers origin
Phenylpropanoid metabolism
PAL1	phenylalanine ammonia-lyase 1	Potri.006G126800	PAL1 (At2g37040)	EgrPAL9 (Eucgr.J01079)	Shi et al. 2010	CCATCCAGGTCAAATTGAGGCTGCT	ACTTCTTAGCTGCCTTCATGTAAGCT	Shi et al. 2010
PAL2	phenylalanine ammonia-lyase 2	Potri.008G038200	PAL1 (At2g37040)	EgrPAL6 (Eucgr.G02851)	Shi et al. 2010	CCTAGAAGCCATCACCAAGTTGCTC	GTTTCTCCATTGGGTCCCACG	Shi et al. 2010
PAL3	phenylalanine ammonia-lyase 3	Potri.016G091100	PAL1 (At2g37040)	EgrPAL6 (Eucgr.G02851)	Shi et al. 2010	CATCCAGGTCAAATTGAGGCTGCA	ACTTCTTAGCTGCCTTCATGTAAGC	Shi et al. 2010
C4H1	cinnamate 4-hydroxylase 1	Potri.013G157900	C4H (At2g30490)	EgrC4H1 (Eucgr.J01844)	Shi et al. 2010	AGTGCGCCATAGACCATATCCTC	ATTGCAGCGACGTTGATGTTCTCA	Shi et al. 2010
C4H2	cinnamate 4-hydroxylase 2	Potri.019G130700	C4H (At2g30490)	EgrC4H1 (Eucgr.J01844)	Shi et al. 2010	GaAATGTGCAATTGATCATATTTTG	ATTGCAGCAACATTGATGTTCTCC	Shi et al. 2010
4CL3	4-coumarate:CoA ligase 3	Potri.001G036900	4CL1 (At1g51680)	Egr4CL1 (Eucgr.C02284)	Shi et al. 2010	ACTAGCCCATCCAGAGATATCCGA	TCATCTTCGGTGGCCTGAGACTTT	Shi et al. 2010
4CL5	4-coumarate:CoA ligase 5	Potri.003G188500	4CL2 (At3g21240)	Egr4CL1 (Eucgr.C02284)	Shi et al. 2010	GTGATCATGCTCATCCTGCCAAGT	TTGGCAGCAGTAGTAATGGCACCT	Shi et al. 2010
CL17	4-coumarate:CoA ligase 17	Potri.012G095000	AMP-dependent synthetase and ligase family protein (At5g63380)	Eucgr.B00135	Shi et al. 2010	CATGCCTGTGTCGCCAACCATTAT	GCAACTGAACCTCCGCAATGAACT	Shi et al. 2010
C3H3	p-coumarate 3-hydroxylase 3	Potri.006G033300	C3H/CYP98A3 (At2g40890)	EgrC3'H3 (Eucgr.A02190)	Shi et al. 2010	GTATGACCTTAGTGAAGACACAATCAT	CCCTTGGGTTCTTGAttagctc	Shi et al. 2010
HCT1	shikimate O-hydroxycinnamoyltransferase 1	Potri.003G183900	HCT (At5g48930)	EgrHCT5 (Eucgr.J03126)	Shi et al. 2010	ATCAGCATGTAAGGCACGCGG	TGCCAAAGTAACCAGGTGGAAGCGT	Shi et al. 2010
CCoAOMT1	caffeoyl CoA 3-O-methyltransferase 1	Potri.009G099800	CCoAOMT1 (At4g34050)	EgrCCoAOMT1 (Eucgr.I01134)	Shi et al. 2010	CAGTAATTCAGAAAGCTGGTGTTGC	GCATCCACAAAGATGAAATCAAAAC	Shi et al. 2010
CCoAOMT2	caffeoyl CoA 3-O-methyltransferase 2	Potri.001G304800	CCoAOMT1 (At4g34050)	EgrCCoAOMT1 (Eucgr.I01134)	Shi et al. 2010	TTACCGACCTTGCTTATATTTTGTA	ACAGCGTGATAAGTACTTGGTTAAA	Legay et. al., 2010
CCR2	cinnamoyl CoA reductase 2	Potri.003G181400	AtCCR1/IRX4 (At1g15950)	EgrCCR2 (Eucgr.J03114)	Shi et al. 2010	TGGAGAGGTGGTGGAAATCCTTG	CTTCTCATCTGAGCACTTGGTAGG	Quantprime
COMT1	caffeate/5-hydroxyferulate O-methyltransferase 1	Potri.015G003100	COMT1 (At5g54160)	EgrCOMT1 (Eucgr.A01397)	Shi et al. 2010	AGCACAATCGTCTCCAAGTACCCT	AACATTCTCCACACCAGGGAAAGC	Shi et al. 2010
COMT2	caffeate/5-hydroxyferulate O-methyltransferase 2	Potri.012G006400	COMT1 (At5g54160)	EgrCOMT1 (Eucgr.A01397)	Shi et al. 2010	TGCTGCTGTCTCTGCTTTTGAT	GGAAGGCGGTGAAGTTATTTGA	Legay et. al., 2010
CAld5H2	ferulate 5-hydroxylase 2	Potri.007G016400	F5H (At4g36220)	EgrF5H1 (Eucgr.J02393)	Shi et al. 2010	AAGCCAATATAGGCAAGCCTGTGAATC	ATTTTTAGCCCCGAAAGCTGCTCTG	Shi et al. 2010
CAD1	cinnamyl alcohol dehydrogenase 1	Potri.009G095800	CAD4 (At3g19450)	EgrCAD2 (Eucgr.G01350)	Shi et al. 2010	GCAAGCTTATTCACTGAACAACAAT	AAAGCAAAGACACACTGTCACATTT	Legay et. al., 2010
CAD5	cinnamyl alcohol dehydrogenase 5	Potri.009G062800	CAD8 (At4g37990)	Eucgr.I00570	Shi et al. 2010	CTCCAGGAGGTCTACAGGAGAGAAT	GTCTGAGTGACATATTCCACAAAAC	Shi et al. 2010
CSE1	caffeoyl shikimate esterase 1	Potri.003G059200	Lysophospholipase 2, LysoPL2 (At1g52760)	EgrCSE (Eucgr.F02557)	Vanholme et al. 2013	AGCGAGCCATACAAGAACTTGCC	ATCGTTGCTAGTCCGCCCATTG	Quantprime
CSE2	caffeoyl shikimate esterase 2	Potri.001G175000	Lysophospholipase 2, LysoPL2 (At1g52760)	EgrCSE (Eucgr.F02557)	Vanholme et al. 2013	GGTATACGTTGCTACATGGGTGAC	TGGTAAGCCCTTGTATGGTTCGC	Quantprime
lac3	laccase 3	Potri.010G193100	LAC2/LAC4/IRX12 (At2g38080)	Eucgr.G03028	Ranocha et al. 2002	ACATGGTGCCATTGTCATCTTTCC	ACATCAGCCTTCCACCATTCACTC	Quantprime
lac17	laccase 17	Potri.001G401300	LAC17 (At5g60020)	Eucgr.J00532	Berthet et al. 2011	GTTGACATTCAAGGCTTCGAGCTG	ATCAGGGCAGTTTCTGGTCTCAG	Quantprime
PtrCHS1	chalcone synthase 1	Potri.014G145100	CHS/TT4 (At5g13930)	Eucgr.I01579	Yoshida et al. 2015	TCAGCCGCACAAACCATCCTTC	CCAACCTCACGTAAGTGTCCATCG	Quantprime
PtrCHS4	chalcone synthase 4	Potri.003G176700	CHS/TT4 (At5g13930)	Eucgr.H02828	Sun et al. 2011	TCAAGCGAATGTGCGAGAAGTC	TGCCTGGCATCCAATGAAGGTG	Quantprime
PtrDFR1	dihydroflavonol-4-reductase 1	Potri.002G033600	DFR/TT3 (At5g42800)	Eucgr.F01589	Huang et al. 2012	AGCAATTCAAGGGTGCACAGGAG	TGGCTTGATCACCTCGTTCTCG	Quantprime
PtrDFR2	dihydroflavonol-4-reductase 2	Potri.005G229500	DFR/TT3 (At5g42800)	Eucgr.F01589	Huang et al. 2012	TACAGCTTGGAGGAAATGTTC	AAACTAAAGGGCCTCAGAATC	Huang et al. 2012
PtrANR1	anthocyanidin reductase 1	Potri.004G030700	BAN (At1g61720)	Eucgr.D00858	Yoshida et al. 2015	TCCAGACAGCACGTTCCCATTC	CAGTTTCGGTAAATTCCGGGCAAC	Quantprime
PtBEBT	benzoyl-CoA: benzyl alcohol O-benzoyltransferase	Potri.019G043600	HXXXD-type acyl-transferase family protein (At5g17540)	Eucgr.B01448	Chedgy et al. 2015	TGCCCTTTGTTGCTTATTCAGGTG	ATTGGACTAGGCCTACGGCATC	Quantprime
PtSABT	benzoyl-CoA: salicyl alcohol O-benzoyltransferase	Potri.013G074500	HXXXD-type acyl-transferase family protein (At5g17540)	Eucgr.B01448	Chedgy et al. 2015	AATGCTATATACGGCGGGGC	AGCTGGCCCTTCAACATACC	Chedgy et al. 2015
Cambium activity and patterning
HB2/PopREV	HD-Zip III family protein PopREV/PtrHB2	Potri.004G211300	REV/IFL1 (At5g60690)	Eucgr.B02504	Zhu et al. 2013	GCTGGTCACTGATGAATGCG	AAAGAATCCCTCCCAAGAAC	Zhu et al. 2013
HB4	HD-Zip III family protein PtrHB4	Potri.001G372300	PHB (At2g34710), PHV (At1g30490)	Eucgr.D00184	Zhu et al. 2013	CTCGCACTTTAGATTTAGCC	AACAGACCCCACAACACCAC	Zhu et al. 2013
HB7	HD-Zip III family protein PtrHB7	Potri.018G045100	ATHB-8 (AT4G32880)	Eucgr.C00605	Zhu et al. 2013	TCTCCCCTTCTCATTTTGGTTC	AGATCCTGTAGCTTTCGCATATCC	Zhu et al. 2013
HB8	HD-Zip III family protein PtrHB8	Potri.006G237500	ATHB-8 (AT4G32880)	Eucgr.C00605	Zhu et al. 2013	TAGCATTAGCACTCTCCCCTTC	GATAGCACCTGTAGCTTTCAC	Zhu et al. 2013
PIN1b	PIN-FORMED 1	Potri.015G038700	PIN1 (At1g73590)	Eucgr.K02271	Liu et al. 2014b	AGAGGCACGCTCTTACACATCG	TCAGCATCCCAAATATGACACCTG	Quantprime
PIN1d	PIN-FORMED 1	Potri.016G035300	PIN1 (At1g73590)	Eucgr.A02229	Liu et al. 2014b	ATTCCAGCCTGATTGGCCTCAC	GCGGGCATCATTATGTTCCACTTG	Quantprime
WOX4a	WUSCHEL-related homeobox gene family protein 4	Potri.002G124100	WOX4 (At1g46480)	Eucgr.F02320	Liu et al. 2014a	ATCTGCCTTGACGTGCTTTT	AATCTTTTCTCAGCAAGGTTTCC	Liu et al. 2014a
WOX4b	WUSCHEL-related homeobox gene family protein 4	Potri.014G025300	WOX4 (At1g46480)	Eucgr.F02320	Liu et al. 2014a	TTCGAGAAAGAAGAAAGGCAAG	GGTTTGTCTGAACTCTCAACAAGT	Liu et al. 2014a
PXY	PHLOEM INTERCALATED WITH XYLEM	Potri.003G107600	PXY (At5g61480)	Eucgr.A02902, Eucgr.K00167	Etchells et al. 2015	CGCCAGAGTATGCTTACACACTGC	AAACTCAGCATCGACCGACCTC	Quantprime
CLE41	CLE41	Potri.012G019400	no ortholog	no ortholog	Etchells et al. 2015	GGTGCTGGTTCATGGATATTGC	GGAAATGGTGTGCTTTTGTGC	Primer 3
EgMYB88 poplar orthologs
MYB011	R2R3-MYB (WPS-I)	Potri.001G169600	no ortholog	EgMYB88 (Eucgr.F04423)	Soler et al. 2015	GGCTGAGGTTATTGCAACTCATGG	GCTGCTTTGGATGCGATTGTCC	Quantprime
MYB171	R2R3-MYB (WPS-I)	Potri.003G064600	no ortholog	EgMYB88 (Eucgr.F04423)	Soler et al. 2015	ATGACAAACATGCCCAACAAGGG	GCTGCTTTGGCTGCAATTGTCTTC	Quantprime
Housekeeping genes
HK1	heterogenous nuclear ribonuclein-related	Potri.005G101200	RNA-binding family protein (At5g66010)	Eucgr.J02534	Sixto et al. 2016	TCAACAAGAGTGGGCGGTTCAC	ACCTGCATAGGTCCAGCAAAGAC	Quantprime
HK3	RNA polymerase II transcription elongation factor Elongin/SIII, subunit elongin C	Potri.009G037800	BTB/POZ domain-containing protein (At5g59140)	Eucgr.A01573	Sixto et al. 2016	CGAGTTCGTGATCCACAAGGAAGC	TCCCTGGAGAAGTGAGCATGTTG	Quantprime
HK11	zinc finger (C2H2 type) family protein	Potri.006G275300	Zinc finger protein 622 (At4g31420)	Eucgr.C04005	Sixto et al. 2016	TAGCAGCAGCTATGTGGCTGAG	TCAGCAGTGTTGGCCATGTCAC	Quantprime
UBQ	polyubiquitin 4	Potri.001G418500	UBQ10 (At4g05320)	Eucgr.F04448	Legay et al. 2010	GTTGATTTTTGCTGGGAAGC	GATCTTGGCCTTCACGTTGT	Legay et. al., 2010
CDC2/ACT1	similar to actin	Potri.001G309500	ACT7 (At5g09810)	Eucgr.I00241	Legay et al. 2010	GGTAACATTGTGCTCAGTGG	CTCGGCCTTGGAGATCCACA	Legay et. al., 2010
